# Supplementary material for: Phosphosite Scanning reveals a complex phosphorylation code underlying CDK-dependent activation of Hcm1
Source: Nat Commun. 2023 Jan 19;14:310. doi: 10.1038/s41467-023-36035-9 (PMC9852432; doi:10.1038/s41467-023-36035-9)
Supplement: Supplementary file 8 — Source Data [file 41467_2023_36035_MOESM8_ESM.zip]

Archive with 3 entries (2 files):
- Source_Data_FR.xlsx
- __MACOSX/
- __MACOSX/._Source_Data_FR.xlsx
